# Supplementary material for: Interleukin-36 upregulates type-I interferon responses in systemic lupus erythematosus by promoting the accumulation of self-nucleic acids
Source: Front Immunol. 2026 Jan 13;16:1727524. doi: 10.3389/fimmu.2025.1727524 (PMC12835401; doi:10.3389/fimmu.2025.1727524)
Supplement: Supplementary file 2 [file Table1.xls]

## Sheet: ClassicalMonocyteDEGupreg
	p_val	avg_log2FC	pct.1	pct.2	p_val_adj
C15orf48	2.25e-199	2.01564	0.806	0.399	6.2e-195
SOD2	3.34e-201	1.61664	0.979	0.847	9.2e-197
THBS1	2.75e-97	1.50302	0.913	0.804	7.56e-93
CCL2	1.27e-55	1.29374	0.674	0.461	3.5e-51
CCL4	4.76e-58	1.14275	0.453	0.206	1.31e-53
ADA	1.1e-98	1.13373	0.754	0.54	3.04e-94
CXCL8	5.18e-47	1.09676	0.669	0.444	1.42e-42
CCL3	1.29e-43	1.06851	0.575	0.357	3.55e-39
IL1B	1.43e-24	1.04918	0.389	0.234	3.95e-20
SLC39A8	2.37e-87	0.993541	0.484	0.192	6.51e-83
S100A9	6.78e-78	0.873965	0.985	0.961	1.86e-73
IL4I1	2e-133	0.843428	0.785	0.436	5.5e-129
LYN	1.43e-94	0.831782	0.919	0.818	3.93e-90
MMP9	7.34e-65	0.805354	0.876	0.696	2.02e-60
POU2F2	2.77e-76	0.795196	0.748	0.526	7.61e-72
LILRB1	6.14e-108	0.781783	0.881	0.691	1.69e-103
FTH1	1.27e-129	0.778759	1	1	3.5e-125
MT2A	2.66e-21	0.770165	0.55	0.424	7.32e-17
KYNU	4.35e-76	0.762647	0.773	0.561	1.2e-71
HLA-DQA1	1.25e-37	0.725637	0.796	0.675	3.44e-33
CD44	1.54e-106	0.720512	0.951	0.866	4.23e-102
CXCL16	1.81e-61	0.715727	0.678	0.466	4.97e-57
CCL4L2	3.43e-30	0.712527	0.277	0.124	9.43e-26
SLAMF7	3.6e-51	0.700085	0.566	0.345	9.89e-47
TNFAIP6	3.9e-57	0.666704	0.215	0.036	1.07e-52
ACSL1	4.28e-45	0.659962	0.491	0.28	1.18e-40
SLC7A11	1.84e-30	0.644167	0.523	0.353	5.05e-26
S100A12	8.14e-43	0.643665	0.623	0.426	2.24e-38
S100A8	4.12e-33	0.634391	0.945	0.904	1.13e-28
ATF5	3.28e-65	0.62846	0.807	0.617	9.02e-61
MARCKSL1	2.19e-56	0.614099	0.703	0.49	6.04e-52
IDO1	2e-29	0.600231	0.189	0.064	5.5e-25
IER3	1.95e-34	0.583211	0.91	0.849	5.37e-30
VMO1	2.07e-14	0.57441	0.355	0.243	5.69e-10
NFKBIA	1.18e-56	0.570574	0.934	0.849	3.24e-52
SLC2A6	2.72e-70	0.542858	0.529	0.247	7.49e-66
WTAP	3.69e-43	0.540773	0.763	0.62	1.01e-38
LILRB2	1.04e-59	0.527197	0.943	0.89	2.85e-55
NFKB1	6.84e-55	0.520172	0.811	0.654	1.88e-50
GAPT	3.8e-37	0.519907	0.824	0.693	1.04e-32
LILRB4	1.79e-52	0.518084	0.79	0.611	4.92e-48
TMEM138	4.09e-46	0.516085	0.665	0.477	1.13e-41
CCL3L3	1.81e-16	0.513649	0.234	0.131	4.99e-12
SDC2	2.92e-21	0.494414	0.685	0.595	8.03e-17
APOBEC3A	2.57e-21	0.492615	0.219	0.104	7.07e-17
TXN	3.63e-29	0.487476	0.948	0.894	9.99e-25
HLA-DRA	7.13e-35	0.487465	0.993	0.986	1.96e-30
MARCKS	3e-41	0.467811	0.992	0.974	8.24e-37
INSIG1	2.02e-15	0.462652	0.584	0.481	5.56e-11
C1orf122	1.03e-40	0.462002	0.713	0.546	2.83e-36
TNIP1	8.57e-45	0.450363	0.652	0.464	2.36e-40
BID	3.32e-52	0.441564	0.811	0.649	9.14e-48
FTH1P10	2.85e-46	0.436372	0.807	0.637	7.84e-42
HLA-DRB1	6.04e-29	0.432674	0.983	0.973	1.66e-24
FEZ1	1.03e-56	0.42037	0.204	0.031	2.82e-52
PTX3	1.67e-31	0.420133	0.147	0.033	4.6e-27
TNFAIP3	2.42e-48	0.414464	0.601	0.373	6.65e-44
MX1	2.39e-14	0.40994	0.265	0.164	6.58e-10
EFHD2	8.25e-65	0.409708	0.975	0.953	2.27e-60
CYB561A3	1.89e-40	0.408295	0.773	0.617	5.2e-36
CTD-2033D15.2	1.73e-48	0.400556	0.312	0.111	4.75e-44
CYP27A1	8.07e-25	0.400533	0.581	0.414	2.22e-20
PIK3AP1	2.84e-30	0.395443	0.737	0.626	7.82e-26
MS4A7	9.9e-28	0.394125	0.956	0.939	2.72e-23
ALCAM	5.08e-40	0.391166	0.588	0.392	1.4e-35
SAMSN1	1.07e-35	0.39054	0.892	0.796	2.94e-31
SERPINA1	1.37e-32	0.390253	0.651	0.478	3.77e-28
CARD16	5.03e-27	0.3877	0.87	0.796	1.39e-22
PEA15	1.42e-47	0.377981	0.915	0.836	3.92e-43
DRAM1	5.2e-26	0.364887	0.538	0.383	1.43e-21
SEC61B	1.48e-54	0.35717	0.981	0.961	4.06e-50
PSMC4	2.29e-29	0.357029	0.796	0.673	6.31e-25
SEMA4A	9.52e-42	0.353531	0.649	0.426	2.62e-37
TUBA1C	4.71e-31	0.353307	0.851	0.749	1.3e-26
IRAK3	3.21e-33	0.352719	0.718	0.556	8.83e-29
NINJ1	3.89e-17	0.34768	0.84	0.797	1.07e-12
HLA-DPA1	1.98e-14	0.3453	0.936	0.928	5.45e-10
MGLL	2.86e-19	0.339435	0.744	0.621	7.86e-15
TMEM176B	1.14e-21	0.339086	0.66	0.52	3.14e-17
RASSF4	1.32e-22	0.327987	0.733	0.64	3.65e-18
HCK	7.74e-36	0.32581	0.91	0.824	2.13e-31
KMO	2.47e-35	0.320988	0.392	0.204	6.78e-31
FERMT3	1.15e-35	0.317719	0.945	0.904	3.16e-31
TMEM176A	2.32e-21	0.317526	0.574	0.428	6.38e-17
EIF1AX	4.26e-25	0.316487	0.85	0.776	1.17e-20
MT1X	6.37e-14	0.312063	0.387	0.276	1.75e-09
PTPRJ	7.96e-26	0.31184	0.694	0.556	2.19e-21
HLA-DQB1	5.76e-15	0.310775	0.886	0.853	1.59e-10
TNFAIP8	2.75e-21	0.310324	0.757	0.654	7.58e-17
RNF144B	1.7e-23	0.310194	0.419	0.272	4.68e-19
CHST2	3.33e-51	0.309381	0.32	0.113	9.17e-47
CLEC4E	1.97e-23	0.306207	0.549	0.386	5.41e-19
SGTB	4.33e-21	0.305533	0.59	0.441	1.19e-16
ACTR3	2.71e-41	0.304182	0.979	0.956	7.47e-37
NAMPT	7.22e-12	0.303125	0.824	0.77	1.99e-07
HLA-DRB5	6.1e-09	0.301607	0.755	0.703	0.000167855
ATP13A3	8.96e-18	0.300538	0.607	0.485	2.47e-13
BIRC3	4.22e-25	0.299233	0.538	0.373	1.16e-20
ETV5	6.44e-27	0.297621	0.339	0.184	1.77e-22
RAP1B	4.06e-23	0.290851	0.723	0.61	1.12e-18
PID1	1.7e-20	0.290481	0.79	0.675	4.67e-16
SEC61G	6.41e-31	0.290261	0.956	0.921	1.76e-26
CFP	2.58e-17	0.290075	0.646	0.528	7.11e-13
PSME2	1.32e-15	0.288117	0.923	0.885	3.63e-11
FAM129A	2.06e-24	0.288075	0.301	0.16	5.66e-20
ORAI1	1.98e-19	0.286588	0.664	0.549	5.45e-15
SOCS3	1.73e-25	0.28554	0.336	0.183	4.75e-21
MYOF	2.56e-24	0.283629	0.514	0.354	7.04e-20
PTGER2	1.13e-27	0.2792	0.55	0.373	3.11e-23
FFAR2	1.8e-36	0.278546	0.18	0.045	4.96e-32
RHOQ	6.27e-21	0.278499	0.825	0.749	1.73e-16
QPCT	1.33e-32	0.277196	0.313	0.152	3.65e-28
IL2RG	6.63e-26	0.276266	0.437	0.272	1.82e-21
TIFAB	2.22e-34	0.273754	0.317	0.146	6.1e-30
PHLDA1	1.28e-25	0.271959	0.389	0.225	3.53e-21
HLA-DPB1	7.5e-11	0.271172	0.919	0.904	2.06e-06
VASP	3.69e-25	0.270848	0.914	0.869	1.02e-20
LACC1	4.53e-20	0.270821	0.919	0.857	1.25e-15
GSAP	9.88e-29	0.270147	0.555	0.377	2.72e-24
PSTPIP2	7.65e-21	0.26946	0.756	0.642	2.11e-16
ATP2C1	6.01e-23	0.268695	0.514	0.371	1.65e-18
TYMP	4.59e-29	0.26575	0.998	0.995	1.26e-24
TNFRSF4	2.65e-22	0.265426	0.109	0.026	7.3e-18
RGL1	6.31e-24	0.263238	0.891	0.796	1.74e-19
IFNGR2	7.56e-20	0.262673	0.853	0.781	2.08e-15
FTH1P8	5.36e-30	0.261289	0.424	0.248	1.48e-25
PNRC1	3.03e-16	0.26017	0.888	0.836	8.33e-12
CASP1	1.13e-15	0.257939	0.792	0.699	3.11e-11
NFKB2	4.01e-26	0.255284	0.578	0.404	1.1e-21
MYDGF	8.07e-24	0.254055	0.916	0.85	2.22e-19
NECTIN2	4.34e-27	0.252192	0.538	0.368	1.19e-22
MMP14	3.52e-17	0.251874	0.485	0.364	9.67e-13
DAPK1	1.34e-18	0.251554	0.709	0.601	3.7e-14
GPR35	1.3e-21	0.251039	0.475	0.318	3.57e-17
HS3ST1	2.45e-11	0.24928	0.43	0.336	6.73e-07
LINC00926	2.22e-46	0.249102	0.212	0.048	6.12e-42
IL7R	1.22e-10	0.249025	0.227	0.141	3.34e-06
CD40	1.46e-19	0.248637	0.408	0.27	4.02e-15
AHR	2.89e-20	0.247924	0.724	0.58	7.95e-16
ETV6	1.52e-24	0.245149	0.781	0.652	4.17e-20
CRIM1	1.61e-32	0.243722	0.189	0.058	4.42e-28
PSMA3	3.06e-22	0.243389	0.833	0.733	8.41e-18
RELB	1.83e-25	0.240959	0.575	0.402	5.04e-21
MX2	1.5e-08	0.239942	0.289	0.213	0.000411965
ANPEP	5.4e-16	0.23835	0.919	0.858	1.49e-11
DMXL2	1.69e-19	0.23467	0.9	0.839	4.65e-15
HLA-DQA2	2.46e-09	0.234666	0.238	0.16	6.76e-05
EHD1	1.57e-20	0.232736	0.236	0.119	4.32e-16
TNFRSF18	9e-24	0.231464	0.109	0.024	2.48e-19
PTGIR	5.39e-21	0.229938	0.453	0.303	1.48e-16
MLLT6	3.63e-17	0.229151	0.598	0.466	9.99e-13
AKT1S1	1.76e-22	0.229077	0.355	0.219	4.84e-18
UBE2Z	4.87e-19	0.229	0.673	0.543	1.34e-14
RAB5A	1.22e-22	0.228685	0.651	0.506	3.37e-18
SDF2L1	2.61e-13	0.227883	0.912	0.877	7.18e-09
DOCK4	2.95e-16	0.225794	0.735	0.636	8.12e-12
GK	7.16e-17	0.225573	0.607	0.475	1.97e-12
SMCO4	1.8e-18	0.224878	0.585	0.445	4.96e-14
SLC43A3	6.36e-15	0.223045	0.62	0.509	1.75e-10
PDE4DIP	4.44e-09	0.220959	0.583	0.507	0.000122036
GPR84	1.83e-29	0.22093	0.279	0.127	5.05e-25
PDCD5	4.3e-16	0.219203	0.772	0.706	1.18e-11
HINT1	8.4e-19	0.218962	0.945	0.913	2.31e-14
SQRDL	1.49e-14	0.216506	0.814	0.725	4.11e-10
PLAUR	1.27e-09	0.215767	0.668	0.588	3.5e-05
MAP3K8	4.3e-09	0.215307	0.471	0.387	0.000118284
DSE	5.62e-14	0.215096	0.756	0.654	1.55e-09
GPR68	4.4e-24	0.214776	0.436	0.271	1.21e-19
FLNA	2.99e-17	0.211578	0.974	0.949	8.23e-13
OPTN	2.51e-17	0.211028	0.44	0.297	6.91e-13
ACSL5	1.62e-26	0.207814	0.401	0.233	4.46e-22
LMNA	2.09e-11	0.206568	0.963	0.945	5.76e-07
EIF1	1.84e-25	0.206396	0.998	0.998	5.06e-21
PPIF	7.81e-07	0.205829	0.63	0.568	0.0214813
CASP4	5.51e-12	0.205498	0.716	0.639	1.52e-07
CD74	1.68e-06	0.205409	0.973	0.979	0.0461284
UGCG	2.24e-24	0.204631	0.29	0.151	6.15e-20
HNMT	6.62e-13	0.204573	0.849	0.789	1.82e-08
LPXN	6.38e-13	0.204438	0.676	0.573	1.75e-08
CD48	8.77e-16	0.203835	0.896	0.841	2.41e-11
SPI1	2.32e-19	0.203067	0.977	0.965	6.39e-15
VIM	1.87e-12	0.202282	0.996	0.995	5.14e-08
SERPINB9	4.47e-18	0.201979	0.247	0.136	1.23e-13
NLN	1.44e-08	0.200734	0.583	0.499	0.000395421
KPNB1	4.09e-15	0.200495	0.858	0.795	1.12e-10
BCL3	7.11e-20	0.200391	0.483	0.325	1.96e-15
SNX9	6.99e-15	0.200358	0.374	0.254	1.92e-10
PIK3R5	1.83e-12	0.198264	0.723	0.635	5.03e-08
DNAJB6	1.78e-14	0.197908	0.875	0.803	4.9e-10
RNF19B	1.05e-15	0.197783	0.511	0.381	2.88e-11
STEAP4	1.11e-16	0.197132	0.163	0.073	3.06e-12
APOL3	2.25e-09	0.19539	0.383	0.292	6.18e-05
ADGRE1	4.6e-17	0.195244	0.221	0.117	1.27e-12
RCOR1	3.14e-13	0.19472	0.528	0.419	8.64e-09
MIR3142HG	3.51e-32	0.194469	0.236	0.088	9.65e-28
PTPRC	3.79e-13	0.194051	0.978	0.966	1.04e-08
PFN1	4.32e-24	0.193525	0.995	0.997	1.19e-19
SRI	4.95e-15	0.193389	0.644	0.525	1.36e-10
MIR155HG	2.74e-17	0.19311	0.169	0.077	7.53e-13
EIF4G2	3.78e-14	0.192906	0.962	0.952	1.04e-09
LRRC25	8.18e-11	0.192729	0.716	0.631	2.25e-06
ANXA5	5.3e-23	0.192401	0.996	0.99	1.46e-18
AIM1	4.09e-15	0.191664	0.572	0.452	1.12e-10
RHOU	6.22e-12	0.191454	0.415	0.306	1.71e-07
GAS7	2.91e-08	0.189968	0.892	0.857	0.000800564
MCTP1	1.64e-14	0.189844	0.506	0.383	4.51e-10
SRC	9.25e-22	0.189783	0.459	0.303	2.55e-17
EIF5A	1.27e-13	0.189628	0.887	0.822	3.5e-09
RAN	2.72e-13	0.188416	0.897	0.839	7.5e-09
MPEG1	6.75e-15	0.188356	0.976	0.967	1.86e-10
ANXA2	1.46e-21	0.188231	0.997	0.99	4.02e-17
HIF1A	5.1e-09	0.187932	0.735	0.652	0.000140429
ATF3	1.47e-10	0.186026	0.441	0.341	4.05e-06
ADAMDEC1	2.73e-11	0.185811	0.432	0.319	7.51e-07
EMP3	3.71e-20	0.184908	0.995	0.994	1.02e-15
PRELID1	1.29e-13	0.183419	0.935	0.897	3.56e-09

## Sheet: ClassicalMonocyteDEGdownreg
	p_val	avg_log2FC	pct.1	pct.2	p_val_adj
RNASE1	3.05e-58	-0.920372	0.584	0.77	8.38e-54
SEPP1	1.58e-23	-0.842308	0.123	0.247	4.34e-19
GPNMB	4.65e-28	-0.81754	0.558	0.688	1.28e-23
ZFP36L2	3.51e-81	-0.702283	0.852	0.947	9.65e-77
EGR1	2.7e-53	-0.69743	0.557	0.765	7.42e-49
MS4A6A	6.39e-49	-0.64818	0.461	0.657	1.76e-44
RNASE6	1.32e-84	-0.642778	0.632	0.834	3.64e-80
KLF2	4.88e-55	-0.628924	0.636	0.79	1.34e-50
ACP5	4.96e-40	-0.621792	0.586	0.753	1.37e-35
LGMN	2.07e-13	-0.590391	0.569	0.646	5.69e-09
JUN	1.69e-26	-0.556693	0.819	0.876	4.65e-22
FOSB	4.36e-41	-0.551781	0.761	0.846	1.2e-36
CTSD	5.23e-36	-0.551439	0.97	0.992	1.44e-31
MNDA	1.95e-59	-0.550024	0.613	0.802	5.37e-55
ASRGL1	4.05e-56	-0.533517	0.478	0.676	1.11e-51
IER2	5.87e-44	-0.522704	0.878	0.946	1.62e-39
NEAT1	9.91e-58	-0.464366	0.997	0.996	2.73e-53
KCTD12	4.79e-52	-0.457624	0.881	0.931	1.32e-47
CD9	3.67e-28	-0.453314	0.763	0.852	1.01e-23
PLXDC2	7.19e-44	-0.438347	0.574	0.739	1.98e-39
MAF	9.27e-30	-0.43464	0.531	0.669	2.55e-25
ASAH1	1.61e-34	-0.433644	0.837	0.913	4.43e-30
HSD17B4	2.52e-35	-0.431781	0.641	0.741	6.94e-31
PYCARD	9.49e-54	-0.429559	0.747	0.876	2.61e-49
LSP1	6.05e-42	-0.425262	0.804	0.893	1.66e-37
MRC1	2.08e-28	-0.417831	0.551	0.695	5.72e-24
ABCC5	4.28e-39	-0.414937	0.371	0.555	1.18e-34
STAB1	7.2e-50	-0.414459	0.96	0.984	1.98e-45
RNASET2	2.55e-43	-0.400681	0.497	0.671	7.01e-39
TIMP2	1.88e-52	-0.395939	0.88	0.928	5.17e-48
LY86	4.48e-39	-0.39245	0.45	0.62	1.23e-34
IQGAP2	1.74e-21	-0.388681	0.643	0.73	4.79e-17
GGTA1P	1.42e-40	-0.387696	0.215	0.399	3.91e-36
HEXB	2.69e-47	-0.378799	0.767	0.847	7.4e-43
KLF4	2.45e-26	-0.369645	0.348	0.494	6.74e-22
FUCA1	9.53e-28	-0.366722	0.938	0.972	2.62e-23
FCGR2B	9.7e-24	-0.361939	0.553	0.673	2.67e-19
AHNAK	1.07e-36	-0.361878	0.89	0.939	2.93e-32
STMN1	1.47e-23	-0.358502	0.218	0.346	4.06e-19
CTSS	9.68e-40	-0.355438	0.997	0.995	2.66e-35
BLVRB	1.33e-33	-0.35107	0.948	0.955	3.67e-29
KIAA0930	4.38e-40	-0.349442	0.814	0.896	1.21e-35
JAML	2.46e-20	-0.346574	0.429	0.566	6.76e-16
RHOB	5.57e-21	-0.346461	0.282	0.408	1.53e-16
HEXA	3.6e-34	-0.34404	0.554	0.69	9.92e-30
LRP1	7.34e-40	-0.342881	0.842	0.899	2.02e-35
CRTAP	1.6e-37	-0.340407	0.482	0.648	4.39e-33
HLA-DMB	4.09e-31	-0.338679	0.877	0.924	1.12e-26
ITM2B	9.25e-48	-0.336728	0.982	0.989	2.55e-43
NPL	2.66e-23	-0.336642	0.845	0.873	7.31e-19
SAMHD1	6.14e-46	-0.335658	0.96	0.981	1.69e-41
RAP2B	5.2e-29	-0.335254	0.717	0.813	1.43e-24
RNF130	1.56e-55	-0.331497	0.947	0.979	4.3e-51
SORL1	8.11e-16	-0.331078	0.62	0.683	2.23e-11
RAB11FIP1	1.36e-26	-0.328823	0.504	0.63	3.74e-22
2009-09-01	2.32e-31	-0.32651	0.692	0.781	6.37e-27
PECAM1	3.05e-29	-0.326173	0.454	0.612	8.4e-25
CTSC	7.22e-28	-0.325459	0.801	0.865	1.99e-23
CAT	9.75e-38	-0.321902	0.365	0.546	2.68e-33
ZYX	4.43e-26	-0.318559	0.759	0.838	1.22e-21
VSIG4	6.31e-20	-0.315522	0.252	0.379	1.74e-15
DAB2	8.28e-23	-0.31502	0.804	0.87	2.28e-18
F13A1	2.04e-16	-0.309663	0.107	0.202	5.6e-12
PTMS	5.87e-14	-0.308059	0.506	0.587	1.62e-09
LIPA	9.77e-14	-0.303972	0.747	0.803	2.69e-09
LAT2	9.48e-25	-0.3038	0.532	0.66	2.61e-20
FCGR2A	3.7e-28	-0.30187	0.687	0.793	1.02e-23
CSF3R	2.75e-26	-0.29962	0.45	0.594	7.56e-22
FCGRT	2.86e-37	-0.298941	0.988	0.993	7.86e-33
YPEL3	3.76e-24	-0.298854	0.426	0.564	1.03e-19
PLD3	8.47e-22	-0.297864	0.823	0.875	2.33e-17
CELF2	1.47e-28	-0.296488	0.716	0.807	4.04e-24
CEBPA	2.19e-25	-0.295911	0.692	0.795	6.03e-21
GNAS	9.15e-34	-0.292291	0.961	0.962	2.52e-29
CALM2	4.05e-37	-0.291292	0.974	0.986	1.11e-32
GRN	1.64e-39	-0.289895	0.986	0.99	4.51e-35
ALDH1A1	1.68e-14	-0.288066	0.11	0.199	4.62e-10
NTAN1	2.49e-11	-0.287487	0.487	0.542	6.86e-07
ASGR1	5.09e-22	-0.285476	0.471	0.596	1.4e-17
SDS	2.46e-12	-0.285301	0.197	0.285	6.78e-08
KCNAB2	1.24e-24	-0.284438	0.593	0.699	3.42e-20
SNX29	1.51e-23	-0.283516	0.505	0.627	4.16e-19
APLP2	9.81e-32	-0.280839	0.928	0.953	2.7e-27
VAMP8	1.65e-44	-0.27988	0.982	0.99	4.54e-40
TTYH3	1.05e-18	-0.278904	0.718	0.793	2.89e-14
GRAMD4	4.92e-28	-0.278742	0.318	0.488	1.35e-23
SECTM1	2.45e-15	-0.278518	0.455	0.553	6.74e-11
WWP1	4.87e-18	-0.278014	0.676	0.757	1.34e-13
HMOX1	2.63e-13	-0.277813	0.749	0.807	7.24e-09
C10orf54	4.11e-22	-0.276698	0.694	0.792	1.13e-17
RBP7	3.52e-19	-0.276456	0.262	0.393	9.69e-15
MEF2C	8.39e-19	-0.275534	0.459	0.574	2.31e-14
SARAF	2.67e-28	-0.274685	0.891	0.927	7.34e-24
FOXN3	9.82e-22	-0.274297	0.55	0.645	2.7e-17
FES	3.84e-27	-0.272902	0.32	0.478	1.06e-22
MPP1	1.03e-13	-0.269633	0.795	0.832	2.83e-09
CXCR4	8.49e-14	-0.269619	0.457	0.569	2.34e-09
MGAT4A	1.14e-20	-0.269465	0.501	0.617	3.14e-16
ZNF385A	3.69e-23	-0.26904	0.561	0.677	1.01e-18
SLC11A1	1.99e-22	-0.268783	0.262	0.406	5.48e-18
OGFRL1	5.91e-19	-0.267966	0.635	0.729	1.63e-14
DUSP1	6.95e-15	-0.267851	0.888	0.93	1.91e-10
GIMAP4	4.35e-12	-0.267586	0.453	0.539	1.2e-07
H1FX	6.3e-09	-0.266156	0.732	0.774	0.000173382
MBP	4.54e-21	-0.264782	0.724	0.817	1.25e-16
CORO1A	1.35e-18	-0.263849	0.779	0.836	3.71e-14
TPCN1	1.72e-25	-0.262672	0.45	0.598	4.74e-21
RPS27L	1.44e-16	-0.261509	0.867	0.885	3.96e-12
ATPIF1	8.32e-24	-0.259601	0.729	0.819	2.29e-19
FCGR3A	1.11e-13	-0.258687	0.681	0.758	3.06e-09
TREM2	7.07e-15	-0.258469	0.126	0.219	1.95e-10
METTL7A	3.25e-20	-0.258243	0.312	0.444	8.93e-16
CECR1	2.72e-14	-0.258224	0.583	0.649	7.5e-10
C1orf162	1.87e-19	-0.257968	0.793	0.872	5.16e-15
ANXA4	4.02e-07	-0.256111	0.692	0.717	0.0110596
GNAI2	2.13e-41	-0.255068	0.986	0.993	5.85e-37
TXNIP	7.12e-17	-0.254975	0.899	0.949	1.96e-12
TLR7	6.66e-24	-0.253384	0.297	0.445	1.83e-19
FOS	2.92e-20	-0.252651	0.986	0.988	8.04e-16
AP1B1	3.08e-19	-0.252123	0.748	0.81	8.47e-15
BRI3BP	1.72e-19	-0.251109	0.291	0.41	4.73e-15
CD302	3.37e-16	-0.249722	0.391	0.497	9.27e-12
TIAM1	5.18e-19	-0.247658	0.209	0.326	1.43e-14
MEF2A	1.44e-18	-0.246446	0.521	0.62	3.96e-14
JUNB	4.48e-20	-0.246285	0.964	0.977	1.23e-15
NUPR1	1.05e-15	-0.246044	0.048	0.121	2.9e-11
TSPAN4	3.26e-16	-0.245315	0.309	0.42	8.96e-12
AMDHD2	2.68e-14	-0.243735	0.443	0.54	7.37e-10
CCR2	3.71e-07	-0.243706	0.25	0.311	0.0101998
CD180	7.7e-19	-0.243686	0.338	0.467	2.12e-14
ID3	1.06e-08	-0.243216	0.314	0.393	0.000291999
SPINT2	2.98e-18	-0.242358	0.5	0.614	8.21e-14
ATM	6.25e-16	-0.242206	0.626	0.709	4.99e-16
BNIP3L	1.81e-19	-0.241752	0.728	0.797	4.98e-15
GPR34	7.32e-20	-0.240047	0.257	0.396	2.01e-15
CREG1	1.84e-16	-0.239057	0.866	0.893	5.08e-12
DPEP2	1.05e-24	-0.237463	0.121	0.245	2.9e-20
TMEM219	6.03e-21	-0.237205	0.771	0.84	1.66e-16
NAA38	1.25e-19	-0.237095	0.587	0.674	3.44e-15
CYFIP1	1.3e-16	-0.235627	0.793	0.825	3.59e-12
KIAA1551	1.15e-12	-0.235137	0.754	0.792	3.17e-08
S100A4	1.21e-21	-0.234885	0.999	0.999	3.32e-17
RNPEPL1	3.41e-18	-0.234684	0.597	0.676	9.37e-14
TBXAS1	2.48e-15	-0.23369	0.775	0.82	6.82e-11
LRPAP1	2.53e-14	-0.23335	0.776	0.816	6.97e-10
RXRA	3.65e-18	-0.232813	0.696	0.774	1e-13
DNASE2	4.54e-11	-0.232461	0.487	0.566	1.25e-06
C19orf60	1.07e-18	-0.23168	0.534	0.633	2.94e-14
GLMP	3.05e-14	-0.231133	0.507	0.597	8.39e-10
TSPO	6.12e-22	-0.231123	0.964	0.97	1.68e-17
TNRC6B	2.5e-14	-0.231112	0.542	0.623	6.89e-10
CALM3	4.02e-14	-0.23094	0.928	0.939	1.11e-09
GLIPR1	7.86e-20	-0.230197	0.891	0.93	2.16e-15
SLC7A8	6.94e-16	-0.230078	0.274	0.401	1.91e-11
ANKH	3.66e-12	-0.230033	0.33	0.424	1.01e-07
IL17RA	1.12e-17	-0.228975	0.542	0.635	3.08e-13
TSC22D3	3.24e-11	-0.228641	0.585	0.661	8.9e-07
GRK2	1.39e-16	-0.228264	0.647	0.722	3.83e-12
HOMER3	8.84e-18	-0.227559	0.479	0.589	2.43e-13
GMFG	1.33e-21	-0.227029	0.922	0.943	3.65e-17
GNPDA1	9.81e-13	-0.22646	0.585	0.661	2.7e-08
FAM46A	2.09e-14	-0.225664	0.415	0.51	5.75e-10
C7orf50	7.33e-19	-0.225454	0.462	0.576	2.02e-14
CYP1B1	3.41e-08	-0.225259	0.83	0.875	0.000938825
IL6R	2.81e-19	-0.224897	0.619	0.705	7.74e-15
VKORC1	3.35e-19	-0.224222	0.537	0.633	9.2e-15
GSTK1	1.52e-15	-0.224067	0.634	0.693	4.17e-11
HMGB2	1.76e-16	-0.22383	0.383	0.499	4.86e-12
HMGN2	1.7e-19	-0.221765	0.88	0.896	4.68e-15
CSF1R	6.58e-17	-0.221309	0.922	0.949	1.81e-12
ATP6V0D1	9.45e-18	-0.221271	0.908	0.928	2.6e-13
VCL	1.52e-17	-0.220584	0.246	0.361	4.19e-13
NAIP	1.07e-17	-0.219404	0.699	0.774	2.94e-13
FAM105A	3.12e-14	-0.218902	0.645	0.736	8.58e-10
ATG4C	1.81e-20	-0.217384	0.302	0.432	4.99e-16
CPVL	1.88e-15	-0.216719	0.599	0.687	5.18e-11
RBMS1	5.27e-11	-0.216608	0.583	0.638	1.45e-06
PLEKHA2	4.66e-12	-0.216604	0.489	0.568	1.28e-07
BCAP31	3.48e-21	-0.216225	0.886	0.92	9.58e-17
CLEC12A	4.71e-16	-0.215775	0.162	0.267	1.3e-11
SNX18	6.32e-13	-0.214659	0.455	0.539	1.74e-08
DUSP23	7.66e-15	-0.213383	0.617	0.686	2.11e-10
SELPLG	3.19e-19	-0.213138	0.248	0.376	8.76e-15
ZFHX3	1.01e-13	-0.213066	0.452	0.539	2.77e-09
COMMD6	1.3e-20	-0.212895	0.925	0.946	3.59e-16
ITGB5	3.92e-16	-0.212651	0.265	0.383	1.08e-11
SSBP4	2.61e-12	-0.212474	0.465	0.55	7.19e-08
AKAP13	8.33e-14	-0.212371	0.738	0.795	2.29e-09
VAMP5	1.12e-07	-0.211515	0.388	0.463	0.0030804
STX10	4.75e-15	-0.211485	0.375	0.469	1.31e-10
MGAT1	1.57e-16	-0.211182	0.911	0.921	4.32e-12
SLC27A1	3.09e-22	-0.210439	0.177	0.303	8.49e-18
MIS18BP1	1.02e-13	-0.210167	0.456	0.55	2.81e-09
SLCO2B1	5.18e-15	-0.209997	0.536	0.637	1.43e-10
ERP29	8.4e-15	-0.209702	0.691	0.735	2.31e-10
LAMTOR4	1e-19	-0.20966	0.96	0.974	2.76e-15
SLC37A2	4.69e-15	-0.208996	0.593	0.685	1.29e-10
GCNT1	8.47e-12	-0.207631	0.31	0.413	2.33e-07
SAT1	6.14e-07	-0.206844	0.997	0.993	0.0168838
IVNS1ABP	3.03e-13	-0.206438	0.611	0.678	8.34e-09
SYK	5.63e-15	-0.206421	0.817	0.864	1.55e-10
TNFSF12	2.24e-18	-0.205652	0.355	0.47	6.17e-14
HN1	1.11e-13	-0.205576	0.721	0.761	3.04e-09
CAMK1D	3.67e-11	-0.204313	0.329	0.407	1.01e-06
GPX1	2.07e-21	-0.203577	0.999	1	5.7e-17
AP2A2	8.85e-12	-0.202661	0.63	0.691	2.44e-07
OSBPL1A	8.22e-11	-0.201469	0.379	0.455	2.26e-06
PMP22	4.94e-13	-0.201267	0.526	0.627	1.36e-08
DHRS9	4.02e-19	-0.200215	0.092	0.195	1.11e-14
HVCN1	1.09e-14	-0.199803	0.246	0.348	3e-10
CAMK1	1.18e-11	-0.199325	0.785	0.83	3.24e-07
GGA2	4.79e-10	-0.19917	0.522	0.587	1.32e-05
GNB4	8.03e-11	-0.198981	0.627	0.666	2.21e-06
MAP3K2	1.36e-09	-0.198328	0.708	0.748	3.74e-05
NUDT1	1.99e-13	-0.197659	0.641	0.689	5.48e-09
ATP6AP1	6.26e-14	-0.197336	0.806	0.832	1.72e-09
CD300LF	6.34e-18	-0.197336	0.272	0.396	1.74e-13
FAM120A	1.37e-11	-0.197324	0.689	0.734	3.78e-07
NDFIP1	6.49e-10	-0.197311	0.708	0.742	1.79e-05
IDH1	6.14e-15	-0.197111	0.33	0.435	1.69e-10
FAM13A	8.11e-17	-0.197046	0.166	0.276	2.23e-12
CNPY3	1.67e-12	-0.195894	0.721	0.779	4.59e-08
HGF	1.65e-18	-0.195217	0.108	0.21	4.53e-14
COX5B	1.1e-20	-0.194265	0.954	0.962	3.04e-16
PRAM1	1.42e-21	-0.19419	0.136	0.257	3.92e-17
ARID3A	2.4e-10	-0.19387	0.548	0.629	6.6e-06
BRI3	1.85e-18	-0.193554	0.989	0.993	5.09e-14
IER5L	9.05e-13	-0.19278	0.402	0.509	2.49e-08
MYO5A	4.2e-10	-0.192512	0.613	0.674	1.15e-05
TMEM14C	1.47e-13	-0.192393	0.557	0.642	4.05e-09
GNS	3.66e-12	-0.191901	0.682	0.744	1.01e-07
TGFBI	6.97e-11	-0.191256	0.959	0.968	1.92e-06
NUP214	5.96e-13	-0.190906	0.544	0.619	1.64e-08
TMEM160	1.09e-16	-0.190779	0.726	0.79	3e-12
SH3KBP1	9.28e-09	-0.190591	0.72	0.752	0.0002554
SCPEP1	4.43e-13	-0.190494	0.591	0.661	1.22e-08
RNPEP	1.53e-12	-0.189902	0.539	0.612	4.22e-08
TGFBR1	4.18e-12	-0.189835	0.396	0.483	1.15e-07
YWHAH	7.91e-09	-0.188989	0.637	0.679	0.000217622
ARHGAP4	5.99e-12	-0.18883	0.504	0.592	1.65e-07
GAA	2.73e-12	-0.188745	0.644	0.704	7.51e-08
FLI1	3.69e-14	-0.188744	0.342	0.445	1.02e-09
PLCB2	1.02e-17	-0.188478	0.259	0.383	2.79e-13
SCARB2	3.54e-11	-0.188071	0.567	0.632	9.75e-07
KCNK6	5.31e-09	-0.187839	0.617	0.67	0.000146136
VEGFB	9.92e-07	-0.187446	0.451	0.503	0.0272829
HMGB1	2.99e-17	-0.187192	0.948	0.962	8.22e-13
SLC35F6	2.2e-12	-0.187091	0.488	0.569	6.05e-08
EIF4EBP1	3.91e-19	-0.187033	0.439	0.579	1.08e-14
RNF166	8.68e-13	-0.187011	0.346	0.444	2.39e-08
BTG1	7.28e-07	-0.186981	0.763	0.802	0.0200409
CD4	6.46e-09	-0.18686	0.768	0.789	0.000177789
RNF13	2.48e-08	-0.186742	0.784	0.805	0.000682262
TPT1	2.26e-17	-0.186631	1	0.999	6.22e-13
GLB1	2.76e-12	-0.185202	0.576	0.642	7.6e-08
RPL23	5.86e-15	-0.18458	0.974	0.977	1.61e-10
TTC7A	5.32e-18	-0.184096	0.274	0.401	1.46e-13
RAB31	4.71e-11	-0.183941	0.863	0.888	1.3e-06
APOBEC3C	1.16e-17	-0.183859	0.191	0.303	3.19e-13
LAMTOR2	3.45e-13	-0.183494	0.747	0.801	9.48e-09
GPCPD1	1.61e-10	-0.183302	0.451	0.536	4.43e-06
FRMD4B	2.94e-08	-0.183195	0.379	0.448	0.000809266
FXYD5	4.99e-09	-0.183126	0.777	0.802	0.000137316
CLEC7A	1.15e-09	-0.182841	0.736	0.795	3.17e-05
